# Supplementary material for: Different Cryotherapy Modalities Demonstrate Similar Effects on Muscle Performance, Soreness, and Damage in Healthy Individuals and Athletes: A Systematic Review with Metanalysis
Source: J Clin Med. 2022 Jul 30;11(15):4441. doi: 10.3390/jcm11154441 (PMC9369651; doi:10.3390/jcm11154441)
Supplement: Supplementary file 1 [file jcm-11-04441-s001.zip]

Archive with 1 entries (1 files):
- jcm-1725941-supplementary.pdf
